# Supplementary material for: Liquid-metal-based three-dimensional microelectrode arrays integrated with implantable ultrathin retinal prosthesis for vision restoration
Source: Nat Nanotechnol. 2024 Jan 15;19(5):688–97. doi: 10.1038/s41565-023-01587-w (PMC11106006; doi:10.1038/s41565-023-01587-w)
Supplement: Supplementary file 5 — Statistical source data. [file 41565_2023_1587_MOESM5_ESM.xlsx]

## Sheet: Fig. 1g
	Observance (Day 7)
	O.D	SD
Reference	0.956	0.06276
Polyimide	0.859	0.05713
Cell/G418	0.00367	0.00462
Device	0.826	0.06203
