# Supplementary material for: Liquid-metal-based three-dimensional microelectrode arrays integrated with implantable ultrathin retinal prosthesis for vision restoration
Source: Nat Nanotechnol. 2024 Jan 15;19(5):688–97. doi: 10.1038/s41565-023-01587-w (PMC11106006; doi:10.1038/s41565-023-01587-w)
Supplement: Supplementary file 6 — Statistical source data. [file 41565_2023_1587_MOESM6_ESM.xlsx]

## Sheet: Fig. 2g
	Nozzle diameter	Pillar diameter	SD
WT	5	5	1
rd1	10	10	1.2
	20	20	1.8
	30	30	2.2
	50	50	3.5
1
2
3
4
5

## Sheet: Fig. 2h
Nozzle speed	Pillar height	SD
1	150	8
10	120	5.4
50	90	2.5
200	60	1.7
500	30	2.2
