# Supplementary material for: Liquid-metal-based three-dimensional microelectrode arrays integrated with implantable ultrathin retinal prosthesis for vision restoration
Source: Nat Nanotechnol. 2024 Jan 15;19(5):688–97. doi: 10.1038/s41565-023-01587-w (PMC11106006; doi:10.1038/s41565-023-01587-w)
Supplement: Supplementary file 7 — Statistical source data. [file 41565_2023_1587_MOESM7_ESM.xlsx]

## Sheet: Fig. 3c
	VEP average	VEP SD	EEP average	EEP SD
WT	84.12	8.312	68.32	5.312
rd1	8.312	0.801	62	6.283
	WT VEP	rd1 VEP	WT EEP	rd1 EEP
1	90.4	0.3	64.7	52
2	70.2	2.4	74.5	67
3	94.3	1.6	61.8	57
4	81.4	1.7	74.7	66.9
5	84.3	0.5	65.9	66.9

## Sheet: Fig. 3g
	WT		rd1
Pillar height	Averaged firing rate	SD	Averaged firing rate	SD
0	22	2.563	18	2.0124
30	26	1.232	21	1.92783
60	31	1.543	29	1.12491
90	29	1.4231	22	1.32749
120	21	1.5233	19	1.0923

## Sheet: Fig. 3j
	WT		rd1
Light intensity (mW/cm^2)	Averaged firing rate (Hz)	SD	Averaged firing rate (Hz)	SD
0	2	2.13412	3	1.34533
0.45	11	1.1624	12	1.17211
0.9	12	1.43369	16	3.19959
1.35	15	1.23735	18	2.19394
1.8	19	1.09545	22	1.14039
