# Supplementary material for: Liquid-metal-based three-dimensional microelectrode arrays integrated with implantable ultrathin retinal prosthesis for vision restoration
Source: Nat Nanotechnol. 2024 Jan 15;19(5):688–97. doi: 10.1038/s41565-023-01587-w (PMC11106006; doi:10.1038/s41565-023-01587-w)
Supplement: Supplementary file 8 — Statistical source data. [file 41565_2023_1587_MOESM8_ESM.xlsx]

## Sheet: Fig. 5j
	State	Average	S.D
WT	Dark state	7.2	1.2
rd1	Laser illuminated	36	2.2
	Raw data
	Laser illuminated	Dark state
1	39.65	7.72
2	39.81	7.98
3	36.98	6.05
4	33.84	8.98
5	36.65	8.47
	36.22	6.79
	35.29	8.83
	32.81	7.18
	32.67	8.9
	38.93	8.48
	38.45	7.11
	33.83	7.43
	34.94	6.59
	40.28	7.07
	33.53	8.01
	36.42	6.13
	33.91	6.24
	39.48	7.72
	35.31	5.51
	35	4.93
	35.94	5.1
	35.35	7.16
	37.43	4.96
	33.36	9.54
	34.85	8.45
	34.86	5.47
	36.19	8.47
		6.42
		6.08
		8.46
		8.01
		6.91
		6.43
		5.58
		7.41
		7.85
		7.6
		5.87
		7.77
		7.77
		8.71
		6.27
		8.18
		5.95
		8.5
		7.25
		5.73
		5.75
		5.63
		7.93
		7.1
		8.24
		5.69
		6.7
		7.25
		9
		6.67
		6.89
		9.56
		8.27
		8.69
		6.45
		5.77
